# Supplementary material for: Avian Bornaviruses in Wild Aquatic Birds of the Anseriformes Order in Poland
Source: Pathogens. 2022 Jan 15;11(1):98. doi: 10.3390/pathogens11010098 (PMC8778845; doi:10.3390/pathogens11010098)
Supplement: Supplementary file 1 [file pathogens-11-00098-s001.zip]

Archive with 1 entries (1 files):
- pathogens-1471520-supplementary.xlsx
