# Supplementary material for: Avian Bornaviruses in Wild Aquatic Birds of the Anseriformes Order in Poland
Source: Pathogens. 2022 Jan 15;11(1):98. doi: 10.3390/pathogens11010098 (PMC8778845; doi:10.3390/pathogens11010098)
Supplement: Supplementary file 1 [file pathogens-11-00098-s001.zip › pathogens-1471520-supplementary.xlsx]

## Sheet: Table S1
Table S1. List of ABBV-positive birds. An asterisk (*) indicates pools of organs containing brain. nd - no data
No.	Year	Sample ID	Collection date	Species	Location	Region	Province	Sample type	Ct	HPAIV result	Genotype	GenBank acc. No.
1	2016	MB107/16_1	2016-12-16	swan	Ryki	rycki	lubelskie	organs and intestines (tested separately)	33.69 (organs); 33.15 (intestines)	negative	nd
2	2016	MB107/16_2	2016-12-16	swan	Ryki	rycki	lubelskie	organs and intestines (tested separately)	18.88 (organs); 16.77 (intestines)	negative	ABBV-1	OK493417
3	2016	MB110/16	2016-12-22	mute swan	Lwówek Śląski	lwówecki	dolnośląskie	organs* and intestines (tested separately)	22.92 (organs); 17.28 (intestines)	negative	ABBV-1	OK493418
4	2016	MB113/16	2016-12-24	mute swan	Złotoryja	złotoryjski	dolnośląskie	organs* and intestines (tested separately)	20.32 (organs); 19.63 (intestines)	negative	ABBV-1	OK493419
5	2017	MB028/17	2017-01-20	mute swan	Wrocław	wrocławski	dolnośląskie	organs*	27.16	positive (H5N8)	ABBV-1	OK493420
6	2017	MB031/17	2017-01-20	mute swan	Wieliszew	legionowski	mazowieckie	organs and intestines (tested separately)	23.0 (organs); 18.64 (intestines)	negative	ABBV-1
7	2017	MB035/17	2017-01-23	mute swan	Kraków	Kraków	małopolskie	organs	31.02	positive (H5N8)	ABBV-1
8	2017	MB036/17	2017-01-23	mute swan	Kraków	Kraków	małopolskie	organs	27.81	positive (H5N8)	ABBV-1
9	2017	MB088/17	2017-02-04	swan	Poznań	Poznań	wielkopolskie	organs	21.79	positive (H5N8)	ABBV-1
10	2017	MB112/17	2017-02-14	swan	Sępólno Krajeńskie	sępoleński	kujawsko-pomorskie	organs	25.58	positive (H5N8)	ABBV-1	OK493421
11	2017	MB128/17	2017-02-17	mute swan	Jelenia Góra	jeleniogórski	dolnośląskie	organs	17.74	negative	ABBV-1	OK493422
12	2017	MB130/17	2017-02-17	mute swan	Augustów	augustowski	podlaskie	organs	19.15	negative	ABBV-1
13	2017	MB131/17	2017-02-17	swan	Łojewo	inowrocławski	kujawsko-pomorskie	organs	22.68	negative	ABBV-1
14	2017	MB143/17	2017-02-23	mute swan	Jelenia Góra	jeleniogórski	dolnośląskie	organs	31.51	positive (H5N8)	ABBV-1
15	2017	MB146/17	2017-02-27	mute swan	Gdańsk-Sobieszewo	gdański	pomorskie	organs	15.74	positive (H5N8)	ABBV-1	OK493423
16	2017	MB172/17	2017-03-09	mute swan	Ostrołęka	ostrołęcki	mazowieckie	organs	17.11	negative	ABBV-1
17	2018	MB008/18	2018-01-23	swan	Wrocław	wrocławski	dolnośląskie	organs*	16.90	negative	ABBV-1
18	2018	MB009/18	2018-01-23	swan	Wrocław	wrocławski	dolnośląskie	organs*	19.69	negative	ABBV-1	OK493424
19	2018	MB048/18	2018-06-15	swan	Brzeźno Łyńskie	nidzicki	warmińsko-mazurskie	organs	17.80	negative	ABBV-1	OK493425
20	2018	MB090/18	2018-10-12	swan	Dąbrowa	mogileński	kujawsko-pomorskie	organs*	18.64	negative	ABBV-1	OK493426
21	2018	MB092/18	2018-10-17	mute swan	Gzowo	pułtuski	mazowieckie	organs and intestines (tested separately)	20.89 (organs); 16.67 (intestines)	negative	ABBV-1	OK493427
22	2019	MB012/19	2019-02-05	mute swan	Augustów	augustowski	podlaskie	organs*	16.93	negative	ABBV-1	OK493428
23	2019	MB013/19	2019-02-05	mute swan	Augustów	augustowski	podlaskie	organs	32.84	negative	ABBV-1
24	2021	MB029/21	2021-01-18	mute swan	Lipno	lipnowski	kujawsko-pomorskie	organs* and intestines (tested separately)	24.19 (organs); 23.25 (intestines)	negative	ABBV-1	OK493429
25	2021	MB132/21_5	2021-02-16	mute swan	Gdańsk	gdański	pomorskie	organs	21.90	positive (H5N8)	ABBV-1
26	2021	MB183/21	2021-02-22	mute swan	Gdynia	gdyński	pomorskie	organs	21.96	negative	ABBV-1
27	2021	MB187/21	2021-02-22	swan	Puck	pucki	pomorskie	organs	23.50	positive (H5N8)	ABBV-1	OK493430
28	2021	MB229/21_3	2021-02-28	mute swan	Gdańsk	gdański	pomorskie	organs*	21.94	positive (H5N8)	ABBV-1
29	2021	MB230/21_4	2021-02-26	mute swan	Gdańsk	gdański	pomorskie	organs*	27.85	positive (H5N8)	ABBV-1	OK493431
30	2021	MB231/21	2021-03-02	swan	Poznań	Poznań	wielkopolskie	organs	23.77	positive (H5N8)	ABBV-1
31	2021	MB232/21	2021-03-01	swan	Komornica	legionowski	mazowieckie	brain, combined oropharyngeal/ cloacal swab	15.42 (brain); swab negative	negative	ABBV-1
32	2021	MB236/21_3	2021-03-02	swan	Choszczno	choszczeński	zachodniopomorskie	organs	28.58	positive (H5N8)	ABBV-1
33	2021	MB236/21_4	2021-03-02	swan	Choszczno	choszczeński	zachodniopomorskie	organs	24.84	positive (H5N8)	ABBV-1
34	2021	MB240/21	2021-03-02	mute swan	Jagielno	koszaliński	zachodniopomorskie	organs*, cloacal swab	16.83 (organs); 32.85 (swab)	negative	ABBV-1
35	2021	MB252/21	2021-03-03	whooper swan	Przygłów	piotrkowski	łódzkie	organs*	20.25	negative	ABBV-1	OK493432
36	2021	MB253/21	2021-03-03	mute swan	Kowalowice	namysłowski	opolskie	organs*	33.39	positive (H5N8)	ABBV-1
37	2021	MB254/21	2021-03-02	mute swan	Oleśnica	oleśnicki	dolnośląskie	combined oropharyngeal/ cloacal swab	34.17	negative	ABBV-1
38	2021	MB273/21_1	2021-03-04	mute swan	Gdańsk	gdański	pomorskie	organs*	16.70	negative	ABBV-1
39	2021	MB273/21_2	2021-03-04	mute swan	Gdańsk	gdański	pomorskie	organs*	15.75	negative	ABBV-1	OK493433
40	2021	MB273/21_3	2021-03-04	mute swan	Gdańsk	gdański	pomorskie	organs*	34.7	negative	nd
41	2021	MB273/21_4	2021-03-04	mute swan	Gdańsk	gdański	pomorskie	organs*	34.32	negative	nd
42	2021	MB275/21_1	2021-03-04	mute swan	Bracholin	wągrowiecki	wielkopolskie	brain, combined oropharyngeal/ cloacal swab	31.30 (brain); swab negative	positive (H5N8)	ABBV-1
43	2021	MB275/21_2	2021-03-04	mute swan	Bracholin	wągrowiecki	wielkopolskie	brain, combined oropharyngeal/ cloacal swab	12.59 (brain); 32.86 (swabs)	positive (H5N8)	ABBV-1
44	2021	MB306/21_1	2021-03-14	mute swan	Gdańsk	gdański	pomorskie	organs*	34.37	positive (H5N8)	nd
45	2021	MB306/21_2	2021-03-14	mute swan	Gdańsk	gdański	pomorskie	organs*	11.51	positive (H5N8)	ABBV-1
46	2021	MB306/21_3	2021-03-14	mute swan	Gdańsk	gdański	pomorskie	organs*	22.34	positive (H5N8)	ABBV-1
47	2021	MB306/21_4	2021-03-14	mute swan	Gdańsk	gdański	pomorskie	organs*	21.17	positive (H5N8)	ABBV-1
48	2021	MB306/21_5	2021-03-14	mute swan	Gdańsk	gdański	pomorskie	organs*	24.59	positive (H5N8)	ABBV-1
49	2021	MB310/21	2021-03-18	mute swan	Kowalowice	namysłowski	opolskie	organs*	33.01	positive (H5N8)	ABBV-1
50	2021	MB354/21	2021-03-22	swan	Brąswałd	olsztyński	warmińsko-mazurskie	organs*	15.35	negative	ABBV-1
51	2021	MB372/21	2021-04-02	mute swan	Samołęż	szamotulski	wielkopolskie	organs* and intestines (tested separately), combined cloacal/ oropharyngeal swab	26.45 (organs); 22.66 (intestines); 26.49 (swabs)	positive (H5N8)	ABBV-1	OK493434
52	2021	MB409/21	2021-04-22	mute swan	Dobiegniew	strzelecko-drezdenecki	lubuskie	combined oropharyngeal/ cloacal swab	34.23	negative	ABBV-1

## Sheet: Table S2
	Table S2. Primers used for amplification of fragments of ABBV-1 genome
	Forward primer	Reverse primer	Product length (bp)	Genome location*
	ABBV-1F	ABBV-1R	812	5-816
	GCGGTAACAACAAACCAACCTC	AATGAGAGTTGCATCCATACA
	ABBV-2F	ABBV-2R	680	596-1275
	CAGCTACGTTACTACAGATG	ATTGAGTCTTCTAATCAGCTCC
	ABBV-3F	ABBV-3R	716	1060-1775
	CTTGCCCGATAYAGAAGAC	TCGCGGATGAAGCATAAAGTA
	ABBV-4F	ABBV-4R	809	1602-2410
	CTTTATCTTCGTTGCAAGTAGA	CATGAAATGACATTCTCTGTGC
	* based on sequence MK966418
